# Supplementary material for: Ascorbic Acid Protects Bone Marrow from Oxidative Stress and Transient Elevation of Corticosterone Caused by X-ray Exposure in Akr1a-Knockout Mice
Source: Antioxidants (Basel). 2024 Jan 25;13(2):152. doi: 10.3390/antiox13020152 (PMC10886414; doi:10.3390/antiox13020152)
Supplement: Supplementary file 1 [file antioxidants-13-00152-s001.zip]

Archive with 3 entries (3 files):
- Supplementary Figure S1.pptx
- Supplementary Figure S2.pptx
- Supplementary Table S1.pptx
